# Supplementary material for: Lung Ultrasound Reproducibly Outperforms Computed Tomography in the Detection of Extravascular Lung Water in Patients Undergoing Haemodialysis
Source: Diagnostics (Basel). 2024 Mar 11;14(6):589. doi: 10.3390/diagnostics14060589 (PMC10969609; doi:10.3390/diagnostics14060589)
Supplement: Supplementary file 1 [file diagnostics-14-00589-s001.zip]

Archive with 3 entries (3 files):
- Figure S2.pdf
- Supplement Figure S1. LUS exam protocol.pdf
- Supplement File S1. Participant VAS LUS Questionnaire.pdf
